# Supplementary material for: Uncovering a New Concept of Foodnality in Diet Recommendations for Chinese Aging Populations Based on Systematic and Bibliometric Review
Source: Foods. 2024 Dec 16;13(24):4062. doi: 10.3390/foods13244062 (PMC11675492; doi:10.3390/foods13244062)
Supplement: Supplementary file 1 [file foods-13-04062-s001.zip]

Archive with 1 entries (1 files):
- foods-3314690-supplementary.pdf
